# Supplementary material for: Isolation and Identification of an Extracellular Subtilisin-Like Serine Protease Secreted by the Bat Pathogen Pseudogymnoascus destructans
Source: PLoS One. 2015 Mar 18;10(3):e0120508. doi: 10.1371/journal.pone.0120508 (PMC4364704; doi:10.1371/journal.pone.0120508)
Supplement: S1 Table — (XLSX) [file pone.0120508.s002.xlsx]

## Sheet: Sheet1
S1 Table: Summary data for Figure 2.
Treatment	Control	EDTA	PMSF	E-64
Keratin	32.68 ± 1.04	14.57 ± 0.16	3.45 ± 0.43	32.79 ± 0.68
Gelatin	36.88 ± 0.70	20.92 ± 0.12	1.53 ± 0.77	34.77 ± 1.01
Elastin	22.45 ± 0.46	1.65 ± 0.46	5.01 ± 1.00	22.70 ± 0.76
Casein	33.44 ± 1.10	7.53 ± 0.64	11.15 ± 1.86	39.26 ± 1.08
Tryptic Soy	12.79 ± 1.10	15.38 ± 1.71	5.81 ± 1.60	10.49 ± 2.58
Tryptone Peptone	12.39 ± 2.33	19.45 ± 1.15	6.14 ± 0.66	6.13 ± 1.42
Brain/Heart Infusion	5.33 ± 1.58	6.76 ± 2.09	1.75 ± 0.27	4.76 ± 0.62
Proteose Peptone	14.56 ± 1.91	16.78 ± 2.09	8.23 ± 0.42	11.31 ± 0.76
